# Supplementary material for: Incidental finding of MELAS in a young woman with decompensated heart failure and end stage kidney disease: a case report
Source: Eur Heart J Case Rep. 2024 Dec 24;9(1):ytae690. doi: 10.1093/ehjcr/ytae690 (PMC11718395; doi:10.1093/ehjcr/ytae690)
Supplement: ytae690_Supplementary_Data [file ytae690_supplementary_data.zip]

Archive with 4 entries (4 files):
- 1st echo PLAX.avi
- 1st echo psax.avi
- 2nd echo PLAX.avi
- 2nd echo psax.avi
